# Supplementary material for: The highly selective oxidation of cyclohexane to cyclohexanone and cyclohexanol over VAlPO4 berlinite by oxygen under atmospheric pressure
Source: Chem Cent J. 2018 Apr 4;12:36. doi: 10.1186/s13065-018-0405-6 (PMC5884748; doi:10.1186/s13065-018-0405-6)
Supplement: Supplementary file 2 — Additional file 2. The HPLC of reaction products. [file 13065_2018_405_MOESM2_ESM.xls]

## Sheet: 1-简表
	0.2g己二酸+10ml甲醇									0.81g样品+10ml甲醇
	0.8g样品+0.2g己二酸+10ml甲醇									0.2g环己烷+5ml甲醇
	0.2g环己醇+5ml甲醇									0.2g环己酮+5ml甲醇
	流动相（200ml甲醇+3ml水+磷酸调pH=2）
	220nm波长		0.81g样品+10ml甲醇							206nm波长		0.81g样品+10ml甲醇
	3月26日-0.7g样品-92%甲醇-206-0.7ml/min								4月9日-0.81g样品-92%甲醇-206-0.7ml/min

## Sheet: 2-积分结果
	0.2g己二酸+10ml甲醇									0.81g样品+10ml甲醇
	0.8g样品+0.2g己二酸+10ml甲醇									0.2g环己烷+5ml甲醇
	0.2g环己醇+5ml甲醇									0.2g环己酮+5ml甲醇
	流动相（200ml甲醇+3ml水+磷酸调pH=2）
	220nm波长		0.81g样品+10ml甲醇							206nm波长		0.81g样品+10ml甲醇
	3月26日-0.7g样品-92%甲醇-206-0.7ml/min									4月9日-0.81g样品-92%甲醇-206-0.7ml/min
